# Supplementary material for: Engineering designer beta cells with a CRISPR-Cas9 conjugation platform
Source: Nat Commun. 2020 Aug 13;11:4043. doi: 10.1038/s41467-020-17725-0 (PMC7426819; doi:10.1038/s41467-020-17725-0)
Supplement: Supplementary file 3 — Source Data [file 41467_2020_17725_MOESM3_ESM.xlsx]

## Sheet: Fig. 2
Figure 2a
	wt	1	204	532	558	826	945	1026	1054	1068	1116	1207
Data 1	1	1.34525	0.0944429	0.86119	0.033355	0.0630902	0.850116	0.909964	0.154242	0.589812	0.0382493	1.04577
Data 2	1	1.10463	0.0919088	1.16916	0.253026	0.0497635	1.02992	0.796333	0.255946	0.821661	0.00645344	0.968759
Data 3	1	1.1097		0.962695	0.198091	0.0526551	0.790886	0.954468	0.185703	0.370151	0.0152223	0.664049
Figure 2b
	wt	1	532	945	1026	1207
Data 1	1	1.13041	1.86292	1.60678	1.70007	1.07688
Data 2	1	1.27268	1.79051	1.55587	1.60721	1.19644
Data 3	1	1.06927	1.67654	1.53146	2.57979	1.52585
Figure 2c
	wt	1	532	945	1207
Data 1	1	2.6435	3.03157	2.82201	1.7148
Data 2	1	1.4176	1.89563	4.56374	2.19035
Data 3	1	1.93725	4.66055	2.85897	2.53932
Figure 2d
	wt	1	532	945	1026	1207
Data 1	1	4.23499	4.15257	5.78487	4.22178	4.11288
Data 2	1	3.87957	6.18633	2.99166	4.09682	3.62625
Data 3	1	3.8432	4.47852	4.93315	3.27479	3.46836
Figure 2e
	wt	532	945
Data 1	1	1.56204	1.88235
Data 2	1	1.84594	2.11434
Data 3	1	2.14313	1.71017
Figure 2f
	wt	532	945
Data 1	1	2.20836	4.15036
Data 2	1	2.15183	2.71332
Data 3	1	4.9992	4.48229

## Sheet: Fig. 3
Figure 3a
	GAPDH			PPIB			CFL1
	wt	532		wt	532		wt	532
Data 1	1	2.09772		1	1.52328		1	3.09332
Data 2	1	2.74787		1	2.14311		1	4.48137
Data 3	1	2.89471		1	1.49376		1	3.61035
Figure 3b
	wt	532
Data 1	1	4.2173
Data 2	1	2.71295
Data 3	1	4.09968
Figure 3c
	wt	532		wt	945
Data 1	0.113262	0.230897		0.113262	0.210795
Data 2	0.077436	0.209562		0.077436	0.259998
Data 3	0.072335	0.171		0.072335	0.199331
Figure 3d
	wt	1		wt	532		wt	945		wt	1026		wt	1207
Data 1	0.030049	0.042444		0.0109362	0.0564892		0.0210249	0.0363098		0.0109362	0.0415945		0.014149	0.0438763
Data 2	0.0151788	0.0525785		0.0166035	0.0471931		0.00989674	0.0464422		0.015507	0.0374672		0.0109362	0.0533115
Data 3	0.016003	0.042391		0.014149	0.0477704		0.015507	0.0403139		0.0151788	0.0475409		0.0142575	0.0358854

## Sheet: Fig. 4
Figure 4b
	wt	532	532/945		wt	945	532/945
Data 1	1	1.6443	2.1162		1	1.40933	2.1162
Data 2	1	1.64153	2.41018		1	1.78898	2.41018
Data 3	1	1.90784	2.19991		1	1.44913	2.19991
Data 4	1	2.19998	2.89545		1	1.76848	2.89545
Figure 4c
	wt	532	532/945		wt	945	532/945
Data 1	0.0217106	0.0258619	0.0411427		0.0217106	0.0286067	0.0411427
Data 2	0.01275	0.022906	0.035372		0.01275	0.026934	0.035372
Data 3	0.0160295	0.0221403	0.0441765		0.0160295	0.0379239	0.0441765
Figure 4d
	wt	532	532/945		wt	945	532/945
Data 1	0.0201267	0.0306995	0.0661068		0.0201267	0.0351306	0.0661068
Data 2	0.0227899	0.0434669	0.0716172		0.0227899	0.0466555	0.0716172
Data 3	0.0116799	0.0269978	0.0702765		0.0116799	0.0556501	0.0702765

## Sheet: Fig. 5
Figure 5c
						Insertion site 1			Insertion site 2						Insertion site 3
	mock	ssODN 1	ssODN 2	ssODN 3		gRNA a	gRNA b		gRNA a	gRNA b	gRNA c	gRNA d	gRNA e		gRNA a	gRNA b
Data 1	0.056	0.0904	0.0704	0.0544		0.7344	0.8432		3.0152	11.9824	10.8864	13.6096	17.1832		5.6	0.856
Data 2	0.0352	0.048	0.0432	0.0384		0.6544	0.7416		2.5304	6.0968	7.3128	6.9824	14.3584		3.656	0.7928
Figure 5d
			gRNA d	gRNA e		gRNA d	gRNA e
	mock	LPS	RNP	RNP	ssODN	RNP+ssODN	RNP+ssODN
Data 1	0.72712	1.99238	-1.06971	4.8881	5.05258	80.5098	280.538
Data 2	2.78124	2.89929	2.9864	7.82978	8.02084	104.536	375.321
Figure 5e
	wt	945
Data 1	1	2.4806
Data 2	1	1.7031
Data 3	1	2.12197
Figure 5f
	wt	945
Data 1	1	1.67291
Data 2	1	2.39333
Data 3	1	1.80174

## Sheet: Fig. 6
Figure 6a
	Vehicle				KCl				IBMX				PMA
	2.80 mM	9.80 mM	16.8 mM		2.80 mM	9.80 mM	16.8 mM		2.80 mM	9.80 mM	16.8 mM		2.80 mM	9.80 mM	16.8 mM
Data 1	0.4437	1.3173	1.5237		0.8933	3.0085	2.8549		1.0069	2.2437	2.3477		3.0149	7.4293	10.0949
Data 2	0.4693	1.5061	1.6245		1.0053	2.1237	3.3061		1.0021	2.1493	2.6693		2.9669	7.0901	8.3285
Data 3	0.4709	1.5957	1.5541		0.6837	3.4821	2.8309		1.0853	2.4053	2.7157		4.2485	9.3045	9.8981
Data 4	0.4933	1.7205	1.6533		0.9845	2.8373	2.4117		1.0421	2.2245	2.5621		3.7029	7.8373	9.1605
Figure 6b
	DMSO			Diazoxide
	2.80 mM	16.8 mM		2.80 mM	16.8 mM
Data 1	3.1608	11.6208		2.844	4.7472
Data 2	3.0912	12.3184		2.968	4.7896
Data 3	3.2072	12.092		2.7656	4.1136
Data 4	3.448	10.1272		2.6696	3.8
Figure 6c
	DMSO			IBMX
	2.80 mM	16.8 mM		2.80 mM	16.8 mM
Data 1	2.03267	5.68017		2.56908	10.215
Data 2	1.88134	5.40573		2.15036	10.2508
Data 3	1.97228	5.06963		2.10625	8.8907
Figure 6d
	DMSO			Diazoxide
	2.80 mM	16.8 mM		2.80 mM	16.8 mM
Data 1	1.48323	4.70009		1.38289	1.69964
Data 2	1.52554	4.41643		1.3932	1.94155
Data 3	1.42664	5.36577		1.86326	1.8121
Figure 6e (paired data)
	Insulin	IL-10		Insulin	IL-10		Insulin	IL-10		Insulin	IL-10		Insulin	IL-10		Insulin	IL-10		Insulin	IL-10
Average	45.8427	1.52659		44.8989	1.21564		61.6105	1.65376		64.2436	1.93321		87.4716	3.12207		112.212	3.93651		115.193	4.38126

## Sheet: Supplementary Fig. 2
Supplementary Figure 2c. Molecular weight markers show protein standards at 250, 150, 100, 75, 50, 37, 25 kDa (from top to bottom, Bio-Rad Dual Color Standards or Kaleidoscope Standards).
Supplementary Figure 2d. Molecular weight markers show protein standards at 250, 150, 100, 75, 50, 37, 25 kDa (from top to bottom, Bio-Rad Dual Color Standards or Kaleidoscope Standards).

## Sheet: Supplementary Fig. 4
Supplementary Figure 4c
			Wild type					532					945					1026
	Mock		Matched	Mismatched 1	Mismatched 2	Mismatched 5		Matched	Mismatched 1	Mismatched 2	Mismatched 5		Matched	Mismatched 1	Mismatched 2	Mismatched 5		Matched	Mismatched 1	Mismatched 2	Mismatched 5
Data 1	3.77553		93.0702	4.98084	5.13159	14.5952		92.2702	3.30129	2.15705	12.0905		89.078	3.078	3.065	9.518		84.7028	3.58774	2.84164	11.7837
Data 2	2.661		92.8752	5.07004	4.40565	13.1068		92.2482	2.94618	2.43172	12.2614		89.048	3.607	3.013	10.098		86.7836	4.02083	4.78292	11.7251
Data 3	3.30671		93.6522	5.51996	3.76356	14.7988		92.1256	2.57921	2.6072	11.7264		88.945	3.673	2.974	10.859		86.077	3.29582	3.56103	10.3515
Data 4	2.96935		94.7564	7.73226	4.72305	14.3272		92.0361	3.70033	2.26205	11.785		89.692	3.286	2.554	9.917		85.7636	3.15255	3.47625	11.6316
Data 5	2.85582		93.1175	5.25616	5.59269	14.1077		91.9725	3.52871	2.35577	12.3293		88.865	3.386	2.276	10.522		86.9058	2.7436	3.68353	11.9277
Data 6	3.052
Data 7	3.651
Data 8	3.498
Data 9	3.072
Data 10	3.00064
Data 11	2.75742
Data 12	2.10645
Data 13	1.79721
Data 14	2.31648
Supplementary Figure 4d
	Experiment 1						Experiment 2
	Mock	Wild type	532	945	1026		Mock	Wild type	532	945	1026
Data 1	0.06	86.43	89.94	92.635	88.99		1.6	81.58	82.48	85.09	82.93
Data 2	0.01	86.21	90.187	92.33	89.15		0.87	80.34	82.29	86.33	81.29
Data 3	0.01	86.76	90.394	92.819	89.53		0.9	80.23	83.39	84.67	82.74
Data 4	0.02	86.75	90.312	92.121	89.39		0.59	80.13	82.05	85.45	80.62
Data 5	0.01	87.89	90.431	91.452	88.93		0.52	81.35	82.98	84.31	80.71
Data 6							0.83	80.08	81.42	84.18	82.11
Data 7							0.72	79.47	81.6	83.62	80.71
Data 8							0.78	80.05	82.74	86.08	81.6
Data 9							0.64	81.24	83.33	85.8	80.81
Data 10							0.67	80.12	83.51	85.9	82.02

## Sheet: Supplementary Fig. 6
Supplementary Figure 6a
	without conjugation							with conjugation
	wt	1	532	945	1026	1207		wt	1	532	945	1026	1207
Data 1	1	1.34525	0.86119	0.850116	0.909964	1.04577		1	1.52068	1.60433	1.36595	1.547	1.12617
Data 2	1	1.10463	1.16916	1.02992	0.796333	0.968759		1	1.40584	2.09339	1.60243	1.27988	1.15906
Data 3	1	1.1097	0.962695	0.790886	0.954468	0.664049		1	1.18657	1.614	1.21121	2.46233	1.01324
Supplementary Figure 6b
	without conjugation						with conjugation
	wt	1	532	945	1207		wt	1	532	945	1207
Data 1	1	0.85774	0.983095	1.05125	0.716515		1	2.26744	2.98032	2.96665	1.22868
Data 2	1	1.44305	0.946871	0.581941	0.63835		1	2.04566	1.79492	2.65583	1.39821
Data 3	1	1.15773	0.494975	0.549463	0.566197		1	2.24281	2.30686	1.5709	1.38172
Supplementary Figure 6c
	without conjugation							with conjugation
	wt	1	532	945	1026	1207		wt	1	532	945	1026	1207
Data 1	1	0.816733	0.538083	1.45953	0.499739	0.653817		1	3.45886	2.23443	8.44321	2.10979	2.68907
Data 2	1	0.496397	1.10529	1.09216	0.615006	0.518493		1	1.92581	6.8377	3.26737	2.51957	1.88018
Data 3	1	0.559123	1.20464	1.07837	0.731917	0.831961		1	2.14882	5.39501	5.31978	2.39687	2.88554
Supplementary Figure 6d
	without conjugation				with conjugation
	wt	532	945		wt	532	945
Data 1	1	0.685	0.595		1	1.07	1.12
Data 2	1	0.533303	0.613595		1	0.984446	1.29735
Data 3	1	0.666504	0.69043		1	1.4284	1.18075
Supplementary Figure 6e
	without conjugation				with conjugation
	wt	532	945		wt	532	945
Data 1	1	1.45939	0.454222		1	3.22286	1.88518
Data 2	1	1.52267	0.871022		1	3.27653	2.36336
Data 3	1	0.785525	0.860805		1	3.92699	3.85838

## Sheet: Supplementary Fig. 7
Supplementary Figure 7a
	without conjugation			with conjugation
	wt	532		wt	532
Data 1	1	0.574212		1	1.20453
Data 2	1	1.31351		1	3.60935
Data 3	1	1.41427		1	4.0939
Supplementary Figure 7b
	without conjugation			with conjugation
	wt	532		wt	532
Data 1	1	1.03272		1	1.57311
Data 2	1	0.964023		1	2.06601
Data 3	1	1.1106		1	1.65897
Supplementary Figure 7c
	without conjugation			with conjugation
	wt	532		wt	532
Data 1	1	0.524904		1	1.6237
Data 2	1	0.460734		1	2.06472
Data 3	1	0.739992		1	2.67163
Supplementary Figure 7d
	without conjugation			with conjugation
	wt	532		wt	532
Data 1	1	1.08108		1	4.55926
Data 2	1	0.929738		1	2.52233
Data 3	1	0.929026		1	3.80871

## Sheet: Supplementary Fig. 10
Supplementary Figure 10c
	wt	532		wt	945
Data 1	0.0262415	0.0494831		0.029293	0.0478374
Data 2	0.0267331	0.0470804		0.0267331	0.0482067

[truncated: 6 more sheets: Supplementary Fig. 11, Supplementary Fig. 12, Supplementary Fig. 13, Supplementary Fig. 14, Supplementary Fig. 16, Supplementary Fig. 17]
